# Supplementary material for: Development of an exon skipping therapy for X-linked Alport syndrome with truncating variants in COL4A5
Source: Nat Commun. 2020 Jun 2;11:2777. doi: 10.1038/s41467-020-16605-x (PMC7265383; doi:10.1038/s41467-020-16605-x)
Supplement: Supplementary file 4 — Source Data [file 41467_2020_16605_MOESM4_ESM.xlsx]

## Sheet: Figure_1a
				A3+A4+A5
	Control	A3+A5	NC+A5+A4	WT	I450fs	Q471X	⊿exon 21
	14.978	306.696	73.464	5295.14	131.237	179.025	4378.61
	15.691	425.808	106.274	5521.95	158.341	154.774	4526.97
	10.699	348.064	101.994	6641.74	171.179	162.62	3869.36
	9.272	302.416	94.148	6171	167.613	165.473	4261.64
	17.831	552.765	90.582	5804.39	154.061	169.752	4392.17
	16.405	494.279	131.95	6166.01	134.803	194.003	4604
Mean	14.1	405	99.7	5933.4	152.9	170.9	4338.8
SD	3.4	103.6	19.4	491	16.6	13.9	259.4
S.E.	1.4	42.3	7.9	200.5	6.8	5.7	105.9

## Sheet: Figure_1b
				A3+A4+A5
	Control	A3+A5	NC+A5+A4	WT	I450fs	Q471X	⊿exon 21
	14.368	15.805	12.931	260.057	12.931	15.086	201.149
	11.494	22.988	16.523	246.407	9.339	13.649	151.58
	10.057	20.115	15.805	280.172	10.776	17.96	109.914
	7.184	13.649	16.523	314.654	14.368	12.931	165.948
	12.213	26.58	15.086	297.413	11.494	10.057	206.896
	14.368	26.58	14.368	296.695	10.057	9.339	142.959
Mean	11.6	21	15.2	282.6	11.5	13.2	163.1
SD	2.7	5.4	1.4	25.6	1.9	3.2	36.7
SE	1.1	2.2	0.6	10.4	0.8	1.3	15

## Sheet: Figure_5a
BW
				Age (Week)
Group	Genotype	Test article	No.	4w(Day0)	4w(Day3)	5w(Day7)	5w(Day10)	6w(Day14)	6w(Day17)	7w(Day21)	8	9	10	11	12	13	14	15	16	17	18	19	20	21
Normal	Wild type	Saline	101	11.1	14.6	17.1	18.2	18.8	19.5	20	20.9	22.2	23.2	24.5	24.6	24.9	26.3	26.7	26.7	27.7	28	27.8	28.7	28.2
			102	10.8	14.1	17.8	19.8	21.1	21	20.2	21.9	23.3	23.9	25.1	25.8	25.2	26.4	27.3	27.1	28.3	29.1	28.9	29.3	29
			103	10.3	12.4	16	18.9	22.4	23.1	22.9	25.5	27.4	27.5	29	29.7	29.5	31.9	32.4	31.6	33.2	33.4	33.4	33.8	33.1
			Mean	10.7	13.7	17	19	20.8	21.2	21	22.8	24.3	24.9	26.2	26.7	26.5	28.2	28.8	28.5	29.7	30.2	30	30.6	30.1
			S.E.	0.2	0.7	0.5	0.5	1.1	1	0.9	1.4	1.6	1.3	1.4	1.5	1.5	1.9	1.8	1.6	1.7	1.6	1.7	1.6	1.5
Vehicle	Ex21 mutant	Saline	201	11.8	14.2	15.9	18.4	20.3	21	22.4	23.9	25.4	25.4	27.1	28.4	27.7	29.2	28.6	29.1	28.7	29.2	28.7	28.1	29.2
			202	10.7	12.5	15	18	19.6	21.2	21.5	25.6	26.3	27.2	29.4	29.6	29.2	30.2	29.6	30.6	29	29.5	29.2	28.1	28.8
			203	13	16	19.9	21.5	22.7	24	23.9	26.2	27.7	27.3	29.1	29.3	28.1	30.6	30.9	30.2	30.9	31	30.1	30.8	29.6
			204	10.8	14.3	18.4	20.7	21.8	22.7	23.2	24.8	26.3	26.1	27.3	28.3	27.5	29.1	29.8	29.7	31.9	32.3	30.7	31	30.6
			205	11.2	13.5	17	19.2	20.3	21.2	21.4	23.8	25.4	25.2	26.9	28.3	27.6	29.5	29.9	28.8	30.4	30.2	29.7	30.4	28.8
			206	11.9	15.6	18.3	21.2	22.2	23.1	23.3	26.2	27.7	27.6	29.4	29.8	29.6	31	31	30.8	31.6	31.4	31.1	30.9	30.1
			Mean	11.6	14.4	17.4	19.8	21.2	22.2	22.6	25.1	26.5	26.5	28.2	29	28.3	29.9	30	29.9	30.4	30.6	29.9	29.9	29.5
			S.E.	0.4	0.5	0.7	0.6	0.5	0.5	0.4	0.4	0.4	0.4	0.5	0.3	0.4	0.3	0.4	0.3	0.5	0.5	0.4	0.6	0.3
ASO	Ex21 mutant	ASO	301	10	13.9	16.3	18.8	19.6	20.2	20.4	21.8	23.2	24	25.3	26	25.9	26.6	26.9	27.1	28.1	28.7	28.8	29	28.7
			302	10.5	14.2	16.9	19.1	19.3	19.9	20.1	21.6	22.6	23.2	24.8	25.7	25	26	26.5	26.5	27.5	27.5	27.1	27.4	26.9
			303	10.6	14.3	15.6	17.8	18.8	20.6	20.7	23	24.8	23.8	26.2	27.2	26.5	27.6	27.4	28.2	27.6	28.9	28.3	29.2	27.4
			304	13.6	17.5	19.8	20.5	21.5	22.6	22.6	24.3	25.5	26	26.7	27.8	27.6	28.1	28.8	29.4	29.9	30.4	30.7	30.7	30.2
			305	10.1	13.7	15.9	18.3	20.8	22.3	21.5	25	26.4	26.1	28.7	29	27	29.7	30.1	29.7	31.3	31.4	31	31.6	30.4
			Mean	11	14.7	16.9	18.9	20	21.1	21.1	23.1	24.5	24.6	26.3	27.1	26.4	27.6	27.9	28.2	28.9	29.4	29.2	29.6	28.7
			S.E.	0.7	0.7	0.8	0.5	0.5	0.6	0.5	0.7	0.7	0.6	0.7	0.6	0.4	0.6	0.7	0.6	0.7	0.7	0.7	0.7	0.7

## Sheet: Figure_5b
U-ALB/U-CRE
				Age (Week)
Group	Genotype	Test article	No.	4w	7w	10w	13w	16w	19w	21w
Normal	Wild type	Saline	101	(-)	0.0454879	0.0240369	0.0192666	0.0225537	0.0234848	0.0195091
			102	0.0707	0.0526746	0.0215054	0.0422096	0.0208333	0.0621961	0.0328493
			103	0.0500134	0.0381304	0.0242661	0.0262935	0.0235473	0.0223908	0.0187085
			Mean	0.1	0	0	0	0	0	0
			S.E.	0	0	0	0	0	0	0
Vehicle	Ex21 mutant	Saline	201	0.133609	0.319862	1.35158	5.0761	9.70297	13.6468	13.0064
			202	0.0815534	0.710887	2.52778	7.00445	13.5475	16.9604	17.8905
			203	0.0524752	0.315104	1.05653	2.78166	12.142	19.0069	15.0065
			204	0.0719748	0.220651	0.611461	1.70794	7.91367	10.3339	11.0791
			205	(-)	0.351557	0.610721	1.55104	8.9127	13.6104	13.0405
			206	0.115617	4.7234	10.57	8.92823	17.2316	20.038	19.773
			Mean	0.1	1.1	2.8	4.5	11.6	15.6	15
			S.E.	0	0.7	1.6	1.2	1.4	1.5	1.3
ASO	Ex21 mutant	ASO	301	0.0920121	0.166549	0.147167	0.431312	1.08047	3.08696	4.10638
			302	0.107397	0.0955541	0.118959	0.17803	0.373035	1.48987	1.45153
			303	0.0353328	0.0582677	0.0410053	0.0787938	0.16472	0.439912	0.593301
			304	0.0600298	0.174207	0.499651	1.00185	3.56077	8.34294	8.78628
			305	(-)	0.119503	0.110961	0.171338	0.567322	2.93487	2.44164
			Mean	0.1	0.1	0.2	0.4	1.1	3.3	3.5
			S.E.	0	0	0.1	0.2	0.6	1.4	1.5
				(-) no sample
			exact p value
			Normal vs Vehicle		0.2039	0.1411	0.015	0.0005	0.0001	0.0001
			Vehicle vs ASO		0.2337	0.161	0.0199	0.0003	0.0002	0.0003

## Sheet: Figure_5c,d
Serum BUN and creatinine
				Serum parameter
Group	Genotype	Test article	No.	BUN(mg/dL)	Creatinine(mg/dL)
Normal	Wild type	Saline	101	32	0.1
			102	32	0.1
			103	35	0.1
			Mean	33	0.1
			S.E.	1	0
Vehicle	Ex21 mutant	Saline	201	91	0.4
			202	115	0.5
			203	82	0.4
			204	62	0.2
			205	61	0.2
			206	91	0.4
			Mean	83.67	0.35
			S.E.	8.32	0.05
ASO	Ex21 mutant	ASO	301	37	0.1
			302	31	0.1
			303	26	0.2
			304	46	0.1
			305	31	0.1
			Mean	34.2	0.12
			S.E.	3.43	0.02

## Sheet: Figure_5e
Survival mice (N)
			Age (Day)
			28	49	70	91	112	133	154	160	161	167	177	179	182
			Age (Week)
Group	Genotype	Test article	4	7	10	13	16	19	21	22	22	23	25	25	25
Normal	Wild type	Saline	6	6	6	6	6	6	6	6	6	6	6	6	6
Vehicle	Ex21 mutant	Saline	8	8	8	8	8	8	8	7	6	5	4	3	3
ASO	Ex21 mutant	ASO	8	8	8	8	8	8	8	8	8	8	8	8	8
Survival rate (%)
			Age (Day)
			28	49	70	91	112	133	154	160	161	167	177	179	182
			Age (Week)
Group	Genotype	Test article	4	7	10	13	16	19	21	22	22	23	25	25	25
Normal	Wild type	Saline	100	100	100	100	100	100	100	100	100	100	100	100	100
Vehicle	Ex21 mutant	Saline	100	100	100	100	100	100	100	87.5	75	62.5	50	37.5	37.5
ASO	Ex21 mutant	ASO	100	100	100	100	100	100	100	100	100	100	100	100	100

## Sheet: Supplementary Figure 1
					Q471X						Exon21del
	(hour/ns)					(ns/day)	(hour/ns)					(ns/day)	(hour/ns)
	29.346				Performance:	1.172	20.47				Performance:	0.593	40.476
					Finished mdrun on rank 0 Fri Dec 28 13:57:40 2018						Finished mdrun on rank 0 Wed Dec 26 06:46:47 2018
					Energies (kJ/mol)						Energies (kJ/mol)
	Proper Dih.	Improper Dih.	GB Polarization		Bond	Angle	Proper Dih.	Improper Dih.	GB Polarization		Bond	Angle	Proper Dih.	Improper Dih.	GB Polarization
	187186	8079.91	-230503		70922.9	109160	137908	6175.56	-123036		93789.4	146574	186053	8001.02	-211276
	Coulomb-14	LJ (SR)	Coulomb (SR)		Nonpolar Sol.	LJ-14	Coulomb-14	LJ (SR)	Coulomb (SR)		Nonpolar Sol.	LJ-14	Coulomb-14	LJ (SR)	Coulomb (SR)
	973153	-111715	-1296670		6531.06	40783.9	710542	-91727.1	-1012780		10432.1	54665.7	966712	-113984	-1307270
	Total Energy	Conserved en.	Temperature		Potential	Kinetic en.	Total Energy	Conserved en.	Temperature		Potential	Kinetic en.	Total Energy	Conserved en.	Temperature
	82001.2	1886550	308.816		-145525	181564	36038.6	2067460	310.069		-166303	241291	74988.2	3970090	308.326
					Pressure (bar)						Pressure (bar)
					0						0

## Sheet: Supplementary Table_3
Weight
				Weight (g)
Group	Genotype	Test article	No.	whole body	Kidney	Heart	Liver	Spleen
Normal	Wild type	Saline	101	29	0.3099	0.1369	1.4461	0.0635
			102	30.4	0.3628	0.1256	1.5107	0.0752
			103	34.8	0.3606	NT	NT	NT
			Mean	31.4	0.34	0.13	1.48	0.07
			S.E.	1.75	0.02	0.01	0.03	0.01
Vehicle	Ex21 mutant	Saline	201	26.6	0.2759	0.1542	1.2123	0.0787
			202	27	0.252	0.1597	1.2243	0.0841
			203	29.3	0.3128	NT	NT	NT
			204	31.4	0.3466	NT	NT	NT
			205	30	0.3665	NT	NT	NT
			206	31.3	0.3038	NT	NT	NT
			Mean	29.27	0.31	0.16	1.22	0.08
			S.E.	0.85	0.02	0	0.01	0
ASO	Ex21 mutant	ASO	301	28.7	0.3283	0.1408	1.5438	0.0814
			302	27.6	0.3138	0.1352	1.5463	0.0802
			303	28.2	0.3487	NT	NT	NT
			304	30.3	0.3075	NT	NT	NT
			305	31.4	0.3891	NT	NT	NT
			Mean	29.24	0.34	0.14	1.55	0.08
			S.E.	0.7	0.01	0	0	0
						NT: not tested
Serum laboratory data
				Serum parameter
Group	Genotype	Test article	No.	Albumin(g/dL)	BUN(mg/dL)	Creatinine(mg/dL)
Normal	Wild type	Saline	101	2.9	32	0.1
			102	2.7	32	0.1
			103	2.7	35	0.1
			Mean	2.77	33	0.1
			S.E.	0.07	1	0
Vehicle	Ex21 mutant	Saline	201	2.3	91	0.4
			202	2.3	115	0.5
			203	2.5	82	0.4
			204	2.5	62	0.2
			205	2.4	61	0.2
			206	2.5	91	0.4
			Mean	2.42	83.67	0.35
			S.E.	0.04	8.32	0.05
ASO	Ex21 mutant	ASO	301	2.5	37	0.1
			302	2.4	31	0.1
			303	2.5	26	0.2
			304	2.2	46	0.1
			305	2.2	31	0.1
			Mean	2.36	34.2	0.12
			S.E.	0.07	3.43	0.02
